# Supplementary material for: Alcohol Use and the Risk of Colorectal Liver Metastasis: A Systematic Mapping Review
Source: Biology (Basel). 2023 Feb 6;12(2):257. doi: 10.3390/biology12020257 (PMC9953220; doi:10.3390/biology12020257)
Supplement: Supplementary file 1 [file biology-12-00257-s001.zip]

Archive with 1 entries (1 files):
- biology-2176418-supplementary.pdf
